# Supplementary material for: Genomic information and a person’s right not to know: A closer look at variations in hypothetical informational preferences in a German sample
Source: PLoS One. 2018 Jun 20;13(6):e0198249. doi: 10.1371/journal.pone.0198249 (PMC6010220; doi:10.1371/journal.pone.0198249)
Supplement: S1 Dataset — (XLS) [file pone.0198249.s001.xls]

## Sheet: sortiert_gesamt
Age	Level of education	Role in the healthcaresystem	I. Right Not To Know	II. Discrimination	IV. Information about every finding	V. Information about every genetic disorder	VI. Information about every risk genetic disorder	VII. DirectToConsumer Test	XIV. Age at onset: 20	XIV. Age at onset: 40	XIV. Age at onset: 60	XVIII. Family history: Heart Attack	XIX. Family history: Breast Cancer	XX. Family history: Hereditary Cancer	XXI. Family history: Muscular Atrophy	XXII. Physician knows best	XXIV. Doctor´s right to overrule patient´s wish	XXV. Duty of care vs. right to self-determination	VIII. Rejected Information in case of fatal disease	XXXVI.Informationtransfer Insurances	XXXVII.Jobs with special responsibility	XXXIX. Genetic test future children	XL. Knowlegde Prior To Birth	XLI. Genetic defect relevant for own children	Educational Level
How old are you (age in years)?	What is your highest level of education?	Welche berufliche Rolle nehmen Sie innerhalb des Gesundheitssystems ein?	I. Everybody has the right to know everything about his genetic makeup and also about the risk for genetic disorders. Completely agree (5) – completely not agree (1)	II. Genetic tests can result in people who are found to have a genetic disorder being socially discriminated or excluded from society. Completely agree (5) – completely not agree (1)	IV. I want to know about any disease I have that is found incidentally. Completely agree (1) – completely not agree (5)	V. I want to know about any genetic disorder I have that is found incidentally.	VI. I want to know about any risk I have for a genetic disorder that is found incidentally.	VII. There is a simple and reasonably priced option to be tested for your risk for more than 250 genetic disorders. Would you get yourself tested?	XIV. Imagine that you are 18 years old. You know that a severe, non-treatable genetic disorder occurs in your family. You could have inherited the responsible gene defect. The age of onset of the illness differs from family to family. Depending on the following age of onset of the illness, would you want to know if you have the genetic defect?	XIV. Imagine that you are 18 years old. You know that a severe, non-treatable genetic disorder occurs in your family. You could have inherited the responsible gene defect. The age of onset of the illness differs from family to family. Depending on the following age of onset of the illness, would you want to know if you have the genetic defect?	XIV. Imagine that you are 18 years old. You know that a severe, non-treatable genetic disorder occurs in your family. You could have inherited the responsible gene defect. The age of onset of the illness differs from family to family. Depending on the following age of onset of the illness, would you want to know if you have the genetic defect?	XVIII. Several members of your family have died of a heart attack. The risk for cardiovascular disease has a hereditary component, but it can be influenced by a healthy diet, exercise, and weight control. Do you want to know if you inherited the genetic predisposition for this illness?	XIX. Several members of your family have hereditary breast cancer. If you have inherited the genetic predisposition for breast cancer, there are certain precautionary measures you can take. Do you want to know if you have the genetic predisposition?	XX. Several members of your family have hereditary cancer for which there are no precautionary measures you can take. Do you want to know if you have a risk (greater than 50%) of getting one of those cancers?	XXI. Several people in your family have been reliant on a wheelchair since the age of 30-40 because of a genetic disorder that causes muscular atrophy. Do you want to know if you have inherited the genetic makeup for muscular atrophy and will need a wheelchair at age approx. 30-40 years?	XXII. My physician should know all my genetic findings and decide on the basis of his professional knowledge which he tells me about and which he doesn’t tell me about.	XXIV. Do you think that a doctor can ignore a patient’s wishes concerning receiving information about illness/risks?	XXV. Which of the following do you think outweighs the other: The physician’s duty of care towards you as a patient or your right to self-determination, to decide yourself what you want to know about yourself and what not? 1 Duty of care 2 Right to self-determination 3 Don´t know	VIII. You refused to be told about incidental findings. However, your physician thinks it’s important that you are informed about an incidental finding. He thinks he has the responsibility and the right to inform you about it, If you have a fatal disease for which there are no treatment options. 1 I agree 2 I reject being given information against my will 3 Don´t know	XXXVI. Should various insurances (life insurance, occupational disability insurance, disability insurance, long-term care insurance) have the right to have their applicants/members tested for a genetic risk, to allow them perhaps to adjust the contribution amount according to the determined risk?	XXXVII. Should people who have jobs with special responsibility (e.g. pilots) be tested for certain genetic risks? Completely agree (1) – completely not agree (5)	XXXIX. Would you have yourself genetically tested so you can better assess the risk that (future) children will develop a serious disease?	XL. Would you want to know already before the birth whether your child has a genetic risk for a genetic disorder?	XLI. You are found to have a genetic defect that you can pass on to your children but that cannot cause a disease in you. Do you want to be informed about it?	-
Age in years	• Left school without a qualification (1) • Certificate of special needs school (2) • Certificate of basic school education (3) • Certificate of secondary school education (4) • Upper secondary education (Fachhochschulreife) / technical secondary school (5) • General higher education entrance qualification (6) • Other(7)	Physician (1), Nurse (2), Medical Student (3), No Role (4), Other Role (5)	• Completely not agree (1) – completely agree (4) • Don´t know (5)	• Completely not agree (1) – completely agree (4) • Don´t know (5)	• Yes (1), No (2), Only, if prevention possibilities are available (3) • Don´t know (4)	• Yes (1), No (2), Only, if prevention possibilities are available (3) • Don´t know (4)	• Yes (1), No (2), Only, if prevention possibilities are available (3) • Don´t know (4)	• Completely not agree (1) – completely agree (4) • Don´t know (5)	• Completely not agree (1) – completely agree (4) • Don´t know (5)	• Completely not agree (1) – completely agree (4) • Don´t know (5)	• Completely not agree (1) – completely agree (4) • Don´t know (5)	• Completely not agree (1) – completely agree (4) • Don´t know (5)	• Completely not agree (1) – completely agree (4) • Don´t know (5)	• Completely not agree (1) – completely agree (4) • Don´t know (5)	• Completely not agree (1) – completely agree (4) • Don´t know (5)	• Completely not agree (1) – completely agree (4) • Don´t know (5)	• Completely not agree (1) – completely agree (4) • Don´t know (5)	Duty of care (1) , Right to self-determination (2) • Don´t know (3)	I agree (1) I reject being given information against my will (2) Don´t know (3)	• Completely not agree (1) – completely agree (4) • Don´t know (5)	• Completely not agree (1) – completely agree (4) • Don´t know (5)	• Completely not agree (1) – completely agree (4) • Don´t know (5)	• Completely not agree (1) – completely agree (4) • Don´t know (5)	• Completely not agree (1) – completely agree (4) • Don´t know (5)	12-13 years of education (1), <10 years of education (2)
32	4	5	4	1	1	1	1	4	4	4	4	4	4	4	4	4	2	1	1	1	4	1	1	4	2
35	4	5	3	5	1	1	1	4	3	4	4	4	4	4	4	2	4	3	2	1	5	4	4	4	2
33	6	4	4	1	1	1	1	1	4	4		4	4	4	4	1	2	2	3	1	5	4	4	4	1
65	5	4	4	3	1	1	1	1	4	4	4	4	4	3	3	1	2	2		1	1	1	1	4	1
75	3	4	3	3	1	1					4	4	4	4	4	4	2	2	1	1	4	4	4	4	2
18	6	4	4	2	1	1	1	3	2	2	2	4	4	4	4	2	2	2	2	1	4	4	4	4	1
-	4	4	4	1	1	1	1	4	4	4	4	4	4	4		2		2	1	1	4	4	4	4	2
31	4	4	3	3	1	1	1	3	4	4	4	4	4	4	4	3	4	1	1	1	5	3	1	3	2
20	6	2	4	2	1	1	1	3	4	4	4	4	4	4	4	2	2	2	2	1	2	4	4	4	1
30	5	4	4	5					4	4	3	4	4	4	4	3	2		1	1	4	4	2	4	1
39	6	4	4	2	1	1	1	1	3	3	3	4	4	3	4	1	2	2	2	1	1	3	2	4	1
29	4	5	3	2	1	1	1	5	3	5	5	3	3	3	2	3	2	2	2	1	1	2	2	3	2
56	6	5	3	2	1	1	1		3	3	3		4					2	3	1	5	3	3	3	1
-	3	4	3	3		1	1				4	3	3	4	4	3	2	2	1	1	4	3	3	4	2
-	3	4		5	3	3	3	5	3	3	3	3	1	5	1	4	2		1	1	1	1	1		2
34	6	4	4	2	1	1	1	1		-	4	4	4	4	4	3	4	2	2	1	1	4	2	4	1
72	3	4	4	1	3	3	3	5	-	-	3	2	2	5	-	3	2	1	1	1	4	4	5	3	2
37	4	-	4	5	1	1	1	3	2	2	3	4	4	4	5	1	3	2	3	1	3	3	4	4	2
-	4	4	2	2	3	3	3	2	2	4	4	3	2	3	3	3	1	1	2	1	1	3	3	3	2
46	4	5	3	5	1	1	1	2	2	3	3	4	4	2	-	-	-	2	1	1	3	2	3	4	2
50	5	5	3	3	1	1	1	4	3	-	4	4	4	4	4	4	2	2	2	1	4	3	2	4	1
51	6	4	3	3	1	1	2	2	3	3	-	4	4	2	3	2	2	2	2	1	1	3	2	3	1
58	-	4	3	2	3	3	3	2	1	3	3	3	3	2	2	3	2	2	2	1	2	4	1	5	-
33	6	4	-	5	1	1	2	2	4	3	2	3	3	5	3	2	2	2	2	1	1	3	3	4	1
42	6	2	4	1	1	1	1	2	-	-	-	4	4	4	4	1	1	2	1	1	1	1	4	4	1
33	4	4	4	2	1	1	1	5	3	3	3	4	4	4	4	2	3	1	1	1	4	4	4	4	2
-	4	2	2	-	1	1	1	2	2	2	2	1	2	1	3	2	2	2	1	1	1	2	2	3	2
20	3	-	4	3	1	1	1	-	4	4	4	4	-	5	4	1	2	3	3	1	1	4	5	4	2
51	6	-	4	1	1	1	1	2	-	4	4	4	4	4	4	1	2	1	2	1	1	1	1	-	1
27	3	4	4	2	1	1	1	4	4	4	4	4	4	4	4	1	2	2	2	5	2	4	2	4	2
56	4	5	4	4	1	1	1	3	2	3	3	3	3	3	4	1	2	3	2	1	1	3	1	4	2
58	3	4	3	4	3	4	2	2	1	3	3	3	3	1	2	5	2	2	2	2	2	4	3	3	2
-	6	3	4	4	1	-	-	5	3	3	-	-	4	5	-	5	-	2	-	-	5	3	4	-	1
30	6	4	4	5	1	1	1	4	4	4	4	4	4	4	4	2	2	1	1	1	3	4	4	4	1
-	5	-	4	4	1	1	1	4	4	4	4	4	4	4	4	4	2	2	1	1	4	1	4	4	1
-	5	-	4	4	1	1	1	4	4	4	4	-	-	4	4	4	2	2	1	1	4	1	4	4	1
38	6	4	3	2	1	1	1	4	4	4	4	-	-	4	4	-	-	2	1	1	1	4	4	4	1
36	4	4	3	3	1	1	1	5	1	4	4	4	4	5	5	4	2	2	2	1	1	1	1	4	2
35	5	4	3	3	3	3	3	1	-	5	2	3	3	1	3	2	4	2	2	1	5	1	1	3	1
54	6	4	4	3	1	1	1	4	4	4	4	4	4	4	4	1	2	2	1	1	3	4	2	4	1
29	6	4	4	3	1	1	2	2	3	3	3	3	3	2	3	3	2	2	2	1	1	2	2	3	1
30	4	4	-	1	-	1	1	4	4	4	5	4	4	4	-	2	2	2	1	1	1	4	4	4	2
21	6	4	4	4	1	1	1	2	3	2	1	2	2	2	2	2	2	2	1	1	1	2	1	3	1
43	6	4	4	3	1	1	1	3	3	3	3	4	4	4	4	2	2	2	1	1	1	5	5	4	1
60	4	-	4	1	1	1	1	4	4	4	4	4	4	4	4	-	1	2	1	1	1	4	1	4	2
-	7	-	3	1	1	1	1	4	3	3	3	4	4	4	4	1	2	2	1	1	1	4	4	4	2
29	4	4	4	3	1	1	1	3	3	3	3	4	4	4	4	1	2	2	3	1	5	4	4	4	2
31	5	4	3	3	2	2	2	1	5	3	2	2	2	1	2	2	4	2	2	1	2	3	1	4	1
-	6	5	5	4	-	-	-	-	4	4	3	4	4	4	4	1	2	2	3	1	1	1	1	4	1
34	4	2	4	2	1	1	3	2	3	3	2	3	3	3	2	2	2	2	2	1	2	3	2	2	2
31	5	5	3	2	-	-	-	-	5	4	4	4	4	4	4	5	4	2	3	1	2	3	2	4	1
24	7	5	3	2	1	1	3	4	5	3	3	5	1	3	5	-	2	2	3	2	4	3	5	4	2
51	6	4	3	3	1	1	1	5	5	5	5	4	4	3	3	4	2	3	3	1	2	4	3	4	1
36	6	4	3	4	1	1	3	2	-	-	-	1	3	2	3	2	4	2	2	1	1	1	1	1	1
25	3	4	4	2	1	1	1	4	4	4	4	4	4	4	4	4	2	2	1	4	4	4	4	4	2
50	6	4	4	3	1	1	1	2	4	4	4	2	4	2	4	1	2	2	2	1	1	3	3	4	1
47	4	5	4	4	1	1	1	4	4	4	4	4	4	4	4	1	2	2	2	1	2	4	1	4	2
39	4	-	3	5	1	1	1	5	2	3	-	4	4	4	4	3	4	3	1	1	5	4	4	-	2
25	4	4	3	1	1	1	1	5	4	4	4	4	4	4	4	1	2	2	-	1	1	4	4	4	2
52	3	2	4	2	1	1	1	4	3	-	2	1	-	-	3	2	2	1	1	3	4	4	4	4	2
44	3	4	4	-	-	-	1	5	-	-	-	4	4	4	4	1	2	2	1	1	5	5	5	-	2
68	4	4	4	3	-	-	1	2	-	-	4	3	4	1	5	3	2	2	2	1	1	1	1	1	2
50	4	4	3	3	2	4	3	3	4	4	4	4	4	4	4	3	2	2	1	1	2	4	4	4	2
50	6	5	3	4	1	1	1	4	-	-	3	4	4	4	4	-	4	2	2	-	-	-	4	4	1
-	6	4	3	1	1	1	-	5	4	4	4	4	-	4	4	-	1	3	3	1	1	4	4	4	1
48	5	4	4	2	1	1	1	3	4	4	3	4	4	4	4	1	4	1	1	1	2	3	2	4	1
61	6	2	4	1	1	1	-	-	5	3	4	-	4	4	2	3	1	1	-	2	-	3	2	-	1
31	-	5	3	2	1	1	1	3	3	3	3	3	3	3	3	1	2	2	2	1	3	4	3	4	-
20	4	4	4	4	1	1	1	4	4	4	4	4	4	4	4	1	2	2	1	1	1	4	4	4	2
37	4	4	3	2	1	1	1	4	3	3	3	3	4	2	4	1	2	-	1	1	5	5	4	4	2
36	4	4	4	1	1	1	1	4	4	4	4	4	4	4	4	1	2	2	1	1	2	4	2	4	2
44	6	4	4	3	1	1	1	4	4	4	4	4	4	4	4	1	2	2	2	1	1	4	3	4	1
34	7	4	-	1	3	3	2	5	4	2	1	-	2	2	3	5	2	2	2	1	2	4	4	1	2
24	4	5	4	-	1	1	1	5	4	4	4	4	4	4	4	1	2	2	1	1	3	2	5	4	2
-	4	2	1	3	1	1	1	2	-	4	-	4	4	3	-	2	2	1	-	1	1	1	1	4	2
-	5	-	3	1	1	1	1	4	-	-	-	4	4	4	-	1	2	-	1	1	1	1	1	4	1
55	4	4	4	1	1	1	1	4	4	4	4	4	4	4	4	3	2	2	1	1	4	4	4	4	2
-	5	4	4	3	1	1	1	3	3	3	3	3	3	3	-	-	-	2	2	1	2	2	2	2	1
48	6	4	3	1	3	3	3	3	-	4	4	4	4	4	4	5	2	1	2	1	5	4	1	4	1
-	6	4	3	2	1	1	1	3	5	3	4	4	4	4	3	4	4	3	1	1	3	3	4	4	1
42	3	4	4	4	1	1	1	4	-	4	4	4	4	4	4	4	1	1	1	1	1	1	3	4	2
25	4	4	5	5	-	4	4	-	2	5	5	4	2	2	4	4	3	2	-	5	5	-	-	-	2
54	4	-	4	1	1	1	1	2	3	3	3	3	3	3	3	2	2	2	1	1	1	1	1	3	2
-	4	4	4	3	1	1	1	4	3	3	3	4	4	4	4	4	2	1	3	-	-	-	-	4	2
27	3	4	4	5	3	1	2	2	4	3	2	2	4	1	1	2	2	1	2	1	3	4	2	3	2
-	-	-	-	-	-	-	-	-	4	-	-	4	4	4	4	2	2	1	1	1	5	4	4	4	-
23	6	3	1	4	-	-	2	1	1	1	1	4	3	1	1	4	2	-	2	1	1	4	4	4	1
19	6	4	4	3	1	2	2	1	5	5	5	1	-	1	1	2	2	2	2	1	1	2	5	2	1
49	6	4	3	2	1	1	1	2	3	3	3	1	4	4	3	2	2	-	2	1	1	2	2	4	1
52	3	4	5	5	4	4	4	2	5	5	5	4	4	4	4	5	3	3	3	5	5	5	5	4	2
-	3	4	-	-	1	1	-	-	-	-	2	3	2	2	-	-	-	1	1	-	1	1	1	1	2
-	3	4	1	1	-	1	1	-	3	-	5	5	-	5	1	5	2	3	1	5	5	5	5	5	2
55	4	-	3	5	3	3	2	2	-	-	5	3	5	5	5	-	-	-	2	-	3	3	5	3	2
-	3	4	-	5	1	1	1	5	-	-	3	5	-	4	-	3	2	2	1	1	1	3	1	4	2
59	4	4	3	5	1	1	1	2	1	3	4	3	-	-	3	-	3	3	-	-	5	-	-	-	2
74	3	4	4	5	3	3	3	1	-	-	4	3	-	3	5	4	2	2	1	5	4	4	4	4	2
-	4	4	3	4	1	1	1	4	4	4	5	4	4	4	4	4	2	1	2	1	5	2	1	3	2
61	5	4	4	3	-	1	3	2	1	3	4	3	3	2	5	3	2	2	2	1	1	2	1	2	1
49	4	4	4	1	1	1	1	4	-	-	-	3	3	3	3	3	2	1	1	1	2	2	2	4	2
22	4	2	3	4	3	1	1	2	2	5	3	4	3	5	2	3	3	3	3	2	3	5	2	5	2
53	6	4	4	5	1	1	1	5	4	4	4	3	3	3	3	2	2	1	1	2	2	4	3	3	1
35	4	2	3	5	1	-	1	5	-	-	5	5	-	-	-	-	3	3	3	5	5	-	-	-	2
-	5	4	3	5	1	-	1	-	3	3	3	2	3	3	4	3	2	2	1	1	2	1	1	3	1
42	6	4	3	2	1	1	1	4	3	3	3	4	4	4	4	2	2	2	2	1	3	4	3	4	1
50	6	4	4	4	3	3	3	1	3	3	2	4	4	2	3	1	2	2	2	1	1	1	1	3	1
29	4	-	5	1	1	1	1	3	4	4	4	4	4	4	4	1	2	1	1	-	4	4	4	4	2
28	6	4	4	1	1	1	1	2	3	3	3	4	4	4	4	1	2	2	2	1	5	4	4	-	1
-	6	5	3	3	1	1	1	5	5	5	3	3	5	5	3	1	4	-	2	1	5	3	1	4	1
48	6	4	3	1	1	1	1	4	3	3	3	4	4	4	4	2	2	1	1	1	2	3	2	3	1
-	-	-	-	2	-	3	3	-	-	-	2	2	2	2	-	-	2	-	-	1	2	2	2	-	-
33	4	4	4	1	1	1	1	5	5	5	5	3	5	5	3	5	2	2	2	1	5	3	4	4	2
37	6	5	3	2	1	1	1	4	3	3	3	4	4	4	4	1	4	2	2	1	1	4	4	4	1
22	7	-	-	1	1	1	1	4	3	3	3	4	4	4	4	1	2	1	1	-	-	1	4	4	2
27	6	-	3	3	2	2	2	1	2	2	2	1	3	5	1	2	4	2	2	1	1	5	4	5	1
43	6	4	4	4	1	1	1	4	3	3	3	4	4	4	4	1	2	2	2	1	3	4	2	4	1
63	3	4	4	2	1	1	1	3	4	4	4	4	4	4	4	1	2	2	1	2	2	4	1	4	2
40	3	4	3	3	1	1	1	4	-	3	-	4	5	4	4	1	2	2	1	1	4	4	4	4	2
48	6	5	2	4	1	1	4	2	3	2	2	4	4	2	4	1	4	2	2	1	2	2	1	2	1
25	6	4	4	3	1	1	1	4	4	3	5	3	4	4	3	5	4	3	2	2	2	4	-	4	1
43	-	-	-	-	1	-	-	-	-	-	4	-	-	-	-	-	-	-	-	1	-	4	1	-	-
53	7	4	2	2	-	-	-	2	3	3	3	3	4	3	3	3	2	1	-	2	-	1	3	-	2
39	6	4	4	1	3	3	3	5	3	3	2	4	4	3	3	4	1	1	2	1	3	3	1	4	1
31	6	4	4	4	1	1	2	5	4	4	4	2	4	3	4	1	2	2	3	1	1	1	2	4	1
37	5	4	4	3	3	3	1	3	1	3	3	4	4	3	3	3	4	1	2	1	2	4	3	4	1
49	-	4	3	4	1	1	1	4	-	4	-	4	4	-	-	4	-	-	1	1	4	-	-	-	-
54	4	2	4	5	1	1	1	4	-	4	-	4	4	4	4	4	2	2	1	1	5	4	2	4	2
45	4	4	4	2	1	1	1	3	5	4	5	4	4	4	4	1	3	2	1	1	5	3	5	4	2
-	4	4	3	1	-	1	1	5	4	4	4	4	4	4	4	4	1	3	-	5	5	-	-	5	2
19	-	5	-	5	1	1	1	3	-	-	4	4	4	4	4	4	1	1	1	1	3	4	4	4	-
38	4	4	4	5	1	1	1	4	4	4	4	4	4	4	4	3	2	1	1	1	3	3	4	4	2
47	4	4	3	2	1	1	1	3	2	2	3	3	3	3	-	1	2	1	2	1	-	4	3	4	2
30	4	2	4	2	1	1	-	3	-	4	4	4	-	-	-	4	2	2	1	2	2	3	3	4	2
32	4	2	3	3	3	1	3	4	4	3	3	3	3	-	-	2	2	2	2	1	1	4	4	4	2
34	4	4	4	1	1	1	1	5	5	5	-	3	4	3	3	4	2	2	-	1	5	4	4	4	2
21	4	4	4	2	1	1	1	3	4	4	4	4	4	4	4	3	2	2	1	1	3	3	3	4	2
68	6	4	4	5	1	1	1	4	3	3	3	3	3	3	-	-	2	2	2	1	1	4	2	4	1
40	5	4	3	3	-	1	1	3	3	3	3	4	4	4	4	1	2	2	1	1	2	2	1	3	1
34	4	4	3	5	1	1	1	4	3	3	2	4	4	4	4	1	2	2	1	2	4	4	1	4	2
-	3	1	5	5	3	3	2	1	-	-	-	-	-	-	-	-	-	-	-	-	-	-	-	-	2
18	-	4	4	5	1	1	1	4	4	4	4	4	4	4	4	1	2	2	-	1	3	4	2	4	-
-	5	4	-	3	1	1	1	4	4	4	4	4	4	4	4	3	2	2	2	1	3	3	-	3	1
39	3	4	3	3	1	1	1	4	3	3	3	3	2	4	1	3	2	2	3	2	5	1	1	4	2
39	3	4	3	5	1	1	1	3	-	3	-	4	4	4	4	4	3	1	1	5	5	3	5	4	2
32	4	5	3	2	3	3	3	3	3	3	3	3	3	3	4	3	2	2	2	1	3	3	3	4	2
33	4	-	4	2	1	1	2	2	2	-	4	4	4	2	1	1	4	1	2	1	1	2	1	2	2
-	4	-	3	2	1	1	1	3	3	3	-	3	2	2	2	1	2	2	2	1	3	3	3	3	2
30	7	4	3	2	1	1	1	4	4	4	4	4	4	4	4	2	2	2	1	1	2	4	1	4	2
46	3	4	3	5	1	1	1	3	4	4	4	5	2	5	3	3	2	2	1	3	5	4	3	4	2
35	4	-	3	5	2	2	2	2	-	-	-	-	-	-	-	3	3	3	3	5	2	-	4	-	2
32	5	4	4	2	1	1	2	3	3	3	2	2	3	2	2	3	2	2	3	2	2	5	2	3	1
-	3	4	3	3	1	-	1	-	3	3	3	3	3	3	3	3	2	2	1	1	3	3	3	3	2
-	4	-	3	3	3	-	3	-	-	3	3	3	4	2	2	-	-	-	-	-	-	-	2	-	2
58	4	4	4	5	1	1	2	2	4	4	2	4	4	4	4	3	2	1	1	1	1	3	3	4	2
58	6	4	3	3	1	1	1	3	4	3	3	4	4	3	3	4	2	2	2	1	3	1	2	4	1
62	4	5	3	2	1	1	1	3	3	3	3	3	3	3	3	4	2	2	1	1	3	2	1	4	2
70	4	-	2	2	3	3	2	2	-	-	2	2	2	3	2	4	3	1	-	2	3	3	2	2	2
-	4	4	5	-	1	1	1	3	3	3	3	4	4	4	4	3	2	2	1	1	3	3	3	4	2
31	6	4	3	3	1	1	3	1	3	3	3	2	4	3	3	1	2	2	2	1	1	1	1	4	1
32	-	2	3	5	1	1	1	4	4	-	4	4	4	4	4	4	2	2	1	1	4	4	4	4	-
36	3	4	3	-	1	1	1	4	4	4	4	4	4	4	4	-	2	2	1	1	4	-	4	4	2
42	6	4	5	5	1	1	4	2	2	2	2	3	3	3	3	1	4	3	2	1	1	2	2	3	1
42	3	4	4	1	1	1	1	4	-	4	4	4	4	4	4	4	2	3	1	1	1	1	4	4	2
67	7	4	-	3	1	1	1	5	5	4	4	4	4	4	3	3	-	2	2	5	2	4	4	4	2
48	4	4	4	2	1	1	1	4	3	3	3	4	4	4	3	1	2	2	2	1	2	1	3	4	2
-	4	4	4	5	1	1	1	3	4	4	2	4	4	4	-	-	-	1	1	1	3	5	3	3	2
-	3	4	3	3	1	1	1	3	4	4	4	4	4	4	4	1	2	2	1	1	4	4	1	4	2
31	6	4	4	2	4	4	4	5	3	3	3	-	3	2	4	3	4	1	1	1	3	4	1	3	1
41	6	4	4	3	1	1	1	3	4	4	3	4	4	4	4	1	2	2	2	1	1	3	3	4	1
76	4	4	3	2	1	1	1	4	3	3	3	4	2	4	-	2	2	1	1	1	4	1	3	4	2
-	5	4	3	5	1	1	-	3	3	3	3	2	3	3	4	3	-	2	1	1	2	-	-	3	1
38	6	4	4	1	1	1	1	2	4	4	4	4	4	4	5	1	2	2	1	1	4	4	3	4	1
41	3	5	3	3	1	1	1	3	4	4	3	4	4	4	2	3	4	2	1	5	3	2	2	3	2
40	-	4	3	2	1	1	1	2	3	3	3	4	4	3	4	3	4	2	1	1	2	5	2	4	-
-	4	4	3	-	-	2	-	-	-	-	-	-	-	3	-	-	-	-	-	-	1	-	1	-	2
-	-	-	-	-	-	-	-	-	5	5	5	-	-	5	4	1	2	2	-	-	-	-	-	-	-
46	4	4	1	3	3	3	2	1	2	2	1	2	2	1	1	1	2	2	2	2	1	1	1	1	2
47	-	4	4	2	1	1	-	3	4	4	4	4	4	4	4	1	2	2	1	1	1	1	1	4	-
59	5	5	3	3	1	1	2	2	2	3	4	3	3	3	3	3	-	2	2	1	1	3	1	4	1
-	4	5	3	3	4	3	4	5	5	5	5	3	4	5	5	3	2	3	3	1	5	5	5	3	2
40	6	4	4	2	1	1	1	3	4	4	4	4	1	4	4	1	2	2	1	1	1	4	4	4	1
37	6	5	4	3	1	1	1	4	3	3	3	4	4	4	3	1	2	2	1	1	-	2	2	4	1
33	4	5	4	2	1	-	-	-	3	3	2	3	3	-	3	1	4	-	-	1	-	-	-	-	2
50	6	4	4	5	1	1	-	2	2	2	2	2	3	2	3	1	2	2	2	1	2	1	1	3	1
44	5	4	3	2	1	1	1	3	1	1	1	2	1	2	1	4	2	1	-	1	3	3	3	3	1
69	6	4	4	2	1	1	1	2	4	4	4	3	-	2	3	1	4	1	2	1	3	2	2	4	1
42	3	4	4	1	1	1	1	4	5	3	3	3	3	3	3	3	2	2	1	1	4	2	1	1	2
-	-	-	-	-	-	-	-	-	-	-	-	-	-	-	-	-	-	-	-	-	-	-	-	-	-
30	6	4	-	2	1	1	3	2	4	3	2	3	4	2	4	2	2	2	2	2	2	1	1	4	1
-	6	4	-	3	-	-	3	5	2	2	2	-	4	2	-	3	4	2	2	-	-	-	-	-	1
37	3	4	3	2	1	1	1	3	-	3	2	4	4	4	4	2	4	2	3	1	2	5	5	3	2
47	6	5	4	3	1	1	1	4	4	4	4	4	4	4	4	1	1	1	1	1	4	4	4	4	1
53	4	-	-	4	1	1	1	4	4	4	4	4	4	4	4	1	2	2	1	1	4	4	4	-	2
21	6	5	4	3	1	1	1	2	5	5	5	3	5	5	5	3	3	3	3	1	3	5	2	3	1
22	5	4	3	3	1	1	1	2	2	2	2	2	3	2	2	2	-	3	2	-	3	2	2	3	1
27	-	5	3	1	1	1	3	2	2	3	3	2	3	5	2	2	3	1	3	2	5	2	5	3	-
30	6	5	-	3	4	4	1	2	3	3	3	3	2	2	3	2	3	1	1	2	4	2	2	-	1
22	6	5	4	3	4	1	1	3	3	4	3	4	4	3	2	-	4	1	2	1	5	5	1	4	1
62	3	4	3	3	1	1	1	4	3	3	3	4	4	4	4	1	2	2	2	1	1	2	2	3	2
63	7	4	3	5	1	1	1	4	4	4	4	4	4	4	4	2	2	1	1	1	1	3	3	4	2
52	3	4	3	5	4	-	4	-	-	-	5	-	4	4	-	5	-	-	3	-	-	-	-	-	2
61	3	4	4	3	1	1	1	3	4	4	4	4	2	2	3	2	2	1	1	2	3	3	3	4	2
72	-	4	4	3	1	1	1	3	3	3	3	3	3	4	-	3	2	-	1	1	3	3	3	4	-
60	3	4	4	4	1	1	1	4	4	4	4	4	4	4	4	4	1	1	1	1	4	4	4	4	2
55	6	2	3	3	1	1	1	5	3	3	3	5	5	5	4	1	3	2	-	1	1	5	4	4	1
72	6	1	4	2	1	1	1	4	4	4	4	4	4	4	4	1	2	2	3	1	2	4	4	4	1
57	4	5	2	3	3	3	3	2	4	4	4	4	4	2	3	2	4	3	2	1	2	2	2	3	2
31	6	5	4	3	1	1	3	2	4	4	2	4	4	2	3	1	4	1	2	2	2	5	2	3	1
59	3	4	4	3	1	1	1	2	4	-	2	3	2	2	2	3	-	2	2	1	3	1	1	2	2
22	6	5	2	4	1	1	2	1	3	1	1	4	1	1	4	4	1	3	2	1	4	1	1	5	1
26	6	5	4	2	1	4	2	2	2	2	2	3	3	2	2	-	4	2	3	1	1	-	2	3	1
21	6	5	2	3	1	-	-	1	4	3	2	1	3	1	5	1	2	1	2	1	3	1	1	1	1
21	6	5	3	-	1	1	1	5	3	4	3	2	2	2	4	1	2	2	2	2	3	4	4	4	1
21	6	5	3	-	1	1	1	1	3	3	3	4	4	3	3	1	2	2	-	1	3	2	1	3	1
21	6	5	4	3	1	1	1	3	4	4	4	4	4	4	4	4	2	2	2	1	1	3	3	4	1
23	6	5	4	2	1	1	1	2	3	3	3	3	3	3	3	2	4	1	1	2	2	2	2	4	1
22	6	5	3	5	1	1	1	2	2	2	3	5	3	3	2	1	2	1	2	1	1	3	2	4	1
26	6	5	3	3	1	1	4	1	2	2	2	2	3	3	2	2	4	1	2	1	2	3	2	4	1
51	1	4	4	1	1	1	1	1	3	3	3	1	1	1	1	4	4	1	3	1	4	1	1	4	2
59	4	4	3	5	-	1	1	4	4	-	-	4	4	4	4	3	2	-	-	1	4	4	4	4	2
37	6	4	3	5	1	1	1	3	4	4	3	2	4	4	3	2	3	2	1	1	2	4	4	3	1
55	4	4	4	2	1	1	1	4	1	4	4	4	4	4	4	2	4	2	2	1	3	4	3	4	2
41	2	4	3	5	1	1	1	4	3	3	3	3	4	4	-	1	2	2	1	1	4	4	4	4	2
27	6	1	3	2	1	1	2	2	4	3	3	2	4	3	4	1	4	3	3	1	1	3	3	4	1
-	4	4	4	1	1	1	1	3	3	3	3	4	-	4	-	4	2	3	3	1	5	2	2	-	2
60	4	4	2	3	2	-	1	2	2	2	3	1	3	2	2	2	2	3	3	1	1	3	3	5	2
58	3	-	4	3	1	1	1	5	-	-	-	5	1	5	5	3	3	3	3	5	5	3	-	3	2
-	6	4	4	4	1	1	1	3	4	4	4	4	4	4	4	1	2	2	1	1	1	4	1	4	1
67	6	4	4	3	1	1	1	4	4	4	4	4	4	4	4	1	2	3	2	1	3	4	1	4	1
20	4	4	5	1	1	1	1	5	-	3	3	3	3	3	5	3	4	2	1	5	5	4	3	4	2
-	3	-	3	3	1	1	1	5	-	-	-	-	-	-	-	-	-	-	-	-	-	-	-	-	2
-	6	4	4	1	1	1	3	2	3	4	4	2	4	3	4	2	2	2	2	1	1	1	4	2	1
63	4	4	4	2	1	1	1	4	4	4	4	4	4	4	4	4	2	2	1	2	4	4	4	4	2
42	6	-	3	4	2	2	2	2	3	2	2	-	3	2	-	2	3	2	-	2	2	1	1	5	1
53	5	4	-	-	1	1	1	4	-	4	-	4	4	4	4	4	2	2	-	1	3	4	-	4	1
26	6	4	3	2	1	3	1	2	4	3	3	2	4	2	3	2	4	3	2	1	2	2	2	3	1
70	7	4	-	5	1	1	1	3	-	-	5	2	1	2	5	3	2	1	1	1	4	2	2	3	2
37	-	4	5	3	3	1	3	2	5	3	3	3	3	3	5	2	-	-	-	1	1	1	1	3	-
47	4	-	3	-	1	1	1	4	-	-	-	4	4	4	4	1	2	2	1	1	-	4	4	4	2
59	3	4	-	5	1	1	1	5	5	5	5	4	4	4	4	3	2	3	1	1	5	5	5	4	2
24	6	5	4	2	1	1	1	3	3	3	3	2	3	2	2	2	2	2	1	2	2	3	2	3	1
66	6	4	3	3	1	1	1	4	3	4	2	4	2	3	3	3	1	2	1	1	2	4	4	4	1
37	6	4	3	2	1	1	2	2	2	3	3	3	3	3	3	3	4	2	2	1	3	3	3	3	1
49	4	4	4	5	1	1	1	5	4	4	4	4	4	4	4	4	1	1	1	5	2	5	1	4	2
20	6	4	4	3	2	1	1	2	-	3	3	-	-	3	4	1	-	2	2	2	3	3	2	4	1
20	6	4	4	3	1	1	3	3	4	4	3	4	4	4	4	2	2	2	2	1	1	2	3	3	1
51	4	4	3	1	1	1	1	2	2	-	4	4	4	4	4	4	2	2	1	1	3	4	-	4	2
-	3	-	3	3	1	1	1	-	-	1	-	4	1	1	4	4	1	2	1	-	3	-	-	5	2
47	4	4	4	3	1	1	1	4	-	4	-	4	4	4	4	1	2	2	1	4	1	4	1	4	2
47	-	4	3	2	1	1	1	3	3	3	3	3	3	3	3	3	3	1	1	3	3	3	3	3	-
20	6	3	3	3	3	3	1	3	2	3	3	4	4	4	2	3	2	2	2	2	2	3	2	-	1
23	5	4	4	2	1	1	2	2	1	2	3	1	1	1	1	3	4	3	2	1	1	1	1	4	1
22	6	5	4	2	1	1	4	3	3	3	5	2	4	2	2	4	3	1	2	5	3	3	5	2	1
44	6	1	4	4	1	1	1	4	3	3	3	4	4	4	4	2	2	2	1	1	4	4	4	4	1
68	6	4	4	2	1	1	1	3	3	3	4	4	4	3	1	4	2	-	1	1	4	3	3	4	1
45	3	4	3	3	1	1	1	5	4	4	4	4	4	4	4	4	2	3	1	1	2	4	5	4	2
35	3	4	3	2	1	1	1	4	3	3	3	5	4	4	5	3	2	3	1	1	4	4	2	4	2
18	2	4	4	5	1	1	1	4	4	4	4	4	4	4	4	4	2	1	-	5	4	-	5	4	2
37	4	5	3	2	1	1	1	3	4	4	4	3	4	4	4	4	3	1	1	1	2	-	1	-	2
29	4	-	3	1	1	1	1	4	4	4	4	4	4	4	4	2	2	2	1	5	4	4	1	4	2
44	6	4	1	4	1	1	2	1	1	1	1	1	3	1	1	1	2	2	2	1	1	1	1	1	1
60	4	4	3	3	1	1	1	2	4	4	4	4	4	5	5	2	2	2	1	1	5	1	1	3	2
39	6	5	2	1	1	1	1	2	-	5	-	4	4	4	4	4	-	1	1	2	-	2	2	3	1
43	5	4	4	2	1	1	1	3	4	4	2	4	4	4	4	4	2	2	1	1	1	1	1	4	1
57	4	5	4	3	1	1	1	3	-	4	4	4	4	4	4	4	2	1	1	1	4	4	2	4	2
63	3	5	3	2	1	1	1	3	-	-	-	3	3	2	2	3	2	2	2	1	3	3	2	3	2
37	5	4	4	4	1	1	1	4	4	4	4	4	4	4	-	4	2	2	1	1	1	-	1	4	1
43	4	1	4	1	1	1	1	5	-	3	-	4	4	4	-	4	1	2	1	-	5	2	2	3	2
56	4	4	3	4	3	3	1	3	1	1	1	4	4	2	1	3	2	3	2	1	2	1	4	4	2
53	3	4	-	3	1	1	1	3	4	4	4	1	1	1	4	3	2	2	1	4	4	4	4	4	2
-	1	4	3	5	1	1	1	3	3	3	-	5	3	3	3	3	3	1	3	1	2	2	2	3	2
46	6	4	3	3	1	1	1	3	-	3	3	4	4	4	4	2	2	2	1	1	3	2	3	4	1
39	6	4	-	1	1	1	1	5	4	4	4	4	4	4	4	1	2	2	-	1	1	1	1	4	1
25	6	4	3	2	1	1	1	4	3	3	3	4	4	4	4	2	2	2	2	1	3	4	3	4	1
42	5	4	-	5	-	2	2	2	2	2	2	1	3	-	2	1	2	2	2	1	2	1	1	3	1
62	3	4	4	1	1	1	1	3	3	3	3	4	4	4	4	1	2	2	1	-	1	4	2	4	2
56	6	4	4	-	1	1	1	4	4	4	4	4	4	4	4	1	2	2	2	1	5	3	5	4	1
50	6	5	3	4	2	2	2	2	3	3	2	4	4	2	4	1	4	2	2	1	1	1	1	4	1
23	6	4	4	3	1	1	1	3	3	3	3	4	4	4	4	1	2	2	1	1	1	3	2	4	1
47	3	4	3	2	1	1	1	4	-	4	-	4	4	4	4	1	2	2	1	2	4	4	4	4	2
35	6	-	3	2	1	-	1	4	4	4	3	4	4	4	4	2	2	2	2	1	1	3	3	3	1
62	3	2	3	-	1	1	1	1	-	-	3	-	4	4	-	-	-	2	1	1	1	4	2	4	2
-	6	5	-	4	1	1	1	4	-	-	4	4	4	4	4	2	2	2	1	1	1	4	4	4	1
46	3	-	3	1	1	1	1	1	3	3	3	4	-	-	4	1	2	-	1	1	1	4	1	4	2
19	-	4	-	1	1	1	1	5	4	4	4	3	3	3	3	3	3	3	-	1	5	4	4	4	-
36	4	5	4	3	1	1	1	3	4	4	4	3	4	4	4	1	2	-	1	1	4	2	1	4	2
31	1	4	3	1	1	1	1	1	1	1	1	4	4	4	1	4	2	2	1	1	4	1	1	1	2
35	4	4	4	1	3	3	3	4	4	4	3	4	4	2	3	3	4	1	2	1	1	3	2	2	2
-	3	4	3	1	1	1	1	5	5	4	4	4	4	4	4	5	2	1	1	1	5	2	1	4	2
32	4	5	3	2	1	1	1	3	3	3	3	2	4	3	3	1	2	2	2	1	3	4	2	3	2
44	6	4	2	3	1	1	2	2	3	3	5	1	3	2	2	1	2	2	2	1	1	2	1	3	1
29	6	4	4	4	1	1	1	4	4	4	4	4	4	4	4	1	2	2	2	1	3	4	4	4	1
-	3	4	3	2	1	1	-	2	3	3	3	4	4	2	3	3	2	2	2	5	5	2	2	4	2
63	3	4	3	2	1	1	1	3	3	4	4	3	4	2	2	4	1	1	1	1	4	4	4	3	2
77	4	4	4	5	1	1	1	3	1	3	4	4	4	4	4	3	-	2	1	1	2	4	4	4	2
28	3	4	3	2	1	1	1	4	4	4	4	4	4	4	4	2	2	1	1	1	3	4	4	4	2
-	5	2	-	4	1	1	1	5	3	3	3	4	4	4	4	3	2	2	2	1	5	3	4	4	1
-	6	-	3	2	-	-	-	-	-	-	-	3	3	3	-	-	-	1	1	1	1	4	2	-	1
52	4	4	4	2	1	1	1	3	3	-	-	3	3	3	3	2	2	1	1	2	3	3	3	3	2
70	3	4	4	2	1	1	1	4	-	-	4	4	4	4	2	3	2	1	2	-	-	-	-	-	2
50	5	4	4	2	1	1	4	3	2	4	4	3	3	2	4	3	3	2	2	1	2	3	3	4	1
-	3	4	3	2	1	1	1	3	4	4	4	4	4	4	4	1	2	1	1	1	3	4	3	4	2
40	6	4	3	4	1	1	2	1	4	3	2	2	3	2	3	2	2	2	3	1	1	3	3	2	1
49	4	4	3	1	1	1	1	3	3	3	3	4	4	4	4	2	1	1	1	4	5	5	2	3	2
-	6	4	4	-	1	1	1	2	4	4	1	4	4	4	4	1	2	2	2	1	1	4	1	4	1
63	3	4	4	2	1	1	1	4	-	-	3	3	4	2	3	4	2	1	1	-	5	5	5	3	2
21	5	4	4	1	1	1	1	4	4	4	4	4	4	-	4	1	2	2	2	1	4	4	1	4	1
-	4	4	3	3	3	3	3	2	2	2	3	3	4	3	1	3	3	3	3	1	3	3	3	3	2
27	6	4	3	3	1	1	1	3	4	4	4	4	4	3	3	1	2	2	2	1	2	4	2	4	1
72	3	4	3	1	1	1	1	4	4	4	4	4	4	4	4	1	4	2	2	1	4	4	1	4	2
44	4	5	4	1	1	1	1	-	4	4	-	-	4	-	-	3	2	2	1	1	1	1	1	4	2
-	6	4	4	3	1	1	1	2	3	3	3	4	4	4	4	2	2	2	2	1	2	-	3	4	1
29	4	4	4	4	1	1	1	1	4	4	4	4	4	4	5	-	2	1	1	1	2	2	2	4	2
41	3	4	3	5	1	1	1	3	3	3	5	4	4	4	4	3	1	1	3	1	5	4	4	4	2
65	3	4	3	5	1	1	1	4	3	3	3	3	4	4	4	4	1	2	1	1	3	-	-	-	2
31	5	4	4	2	1	1	1	3	4	3	3	3	4	4	4	1	2	2	2	1	5	4	4	4	1
61	3	4	3	2	1	1	1	4	-	-	4	4	4	4	4	3	2	2	1	1	3	4	4	4	2
27	6	5	4	3	4	4	2	2	3	2	2	3	3	3	3	2	4	1	3	1	5	2	2	3	1
44	6	4	4	3	1	1	1	4	4	4	4	4	4	4	-	4	2	-	1	1	4	4	4	4	1
41	6	-	3	2	1	1	1	3	3	3	3	3	4	4	4	1	4	2	1	1	2	-	-	4	1
27	6	4	4	2	1	1	1	3	4	4	4	-	4	4	4	2	1	2	2	-	5	4	3	4	1
65	7	4	3	5	1	1	1	5	5	5	5	5	5	5	1	4	2	2	2	1	5	1	1	1	2
48	3	4	4	5	1	1	1	4	-	4	-	4	4	4	4	1	2	1	1	5	4	5	5	4	2
-	3	-	4	4	-	1	1	5	3	3	3	4	4	4	3	3	2	2	1	3	4	3	3	4	2
33	7	5	3	2	3	3	1	2	2	2	2	2	4	1	3	5	4	1	2	1	2	3	1	3	2
49	-	5	4	3	1	1	1	2	3	3	3	3	3	3	3	1	2	2	2	1	2	3	1	3	-
33	3	-	3	2	3	3	2	2	1	1	1	1	4	2	3	2	2	2	1	1	4	4	3	4	2
30	6	4	4	2	1	1	1	3	4	4	4	4	4	4	4	2	2	2	1	1	2	3	2	4	1
43	4	2	-	1	4	4	1	3	-	5	5	3	5	-	3	3	3	2	1	1	5	5	3	3	2
56	7	4	5	1	3	3	3	1	5	-	3	4	3	5	3	2	2	2	2	1	5	4	1	3	2
52	5	4	-	-	2	2	2	1	1	2	2	1	-	1	1	1	2	2	-	1	3	2	1	2	1
37	4	-	4	2	1	1	1	3	4	4	4	4	4	4	4	1	2	2	1	1	2	4	3	4	2
64	3	4	3	2	1	3	3	4	5	5	3	2	4	3	-	2	1	1	3	1	3	4	3	4	2
73	6	1	3	1	1	1	3	1	4	4	4	4	4	2	4	3	4	3	1	1	3	3	1	3	1
20	4	4	3	2	1	1	1	3	3	3	3	4	4	4	4	4	2	1	1	3	3	5	1	5	2
27	6	4	4	4	1	1	1	3	4	4	4	4	4	4	4	1	2	2	2	1	4	4	4	4	1
27	6	1	3	3	3	3	3	5	3	3	5	3	3	5	5	2	4	3	2	1	3	3	3	4	1
62	7	4	4	3	1	1	1	1	3	3	2	3	3	2	1	2	4	2	2	1	1	1	1	3	2
62	6	4	2	3	1	1	1	2	4	4	2	3	4	3	3	2	4	2	2	1	2	1	2	4	1
25	6	3	1	2	3	1	2	1	3	2	1	2	4	2	2	2	2	2	2	1	1	1	1	3	1
22	6	3	4	2	3	1	2	2	3	4	4	4	4	2	2	2	4	2	2	1	4	3	1	3	1
22	6	3	4	4	1	1	1	1	2	2	2	1	2	1	1	1	4	2	2	1	1	1	1	3	1
28	6	3	4	3	1	1	1	3	5	5	3	4	4	5	5	1	2	2	3	1	3	4	5	4	1
34	6	3	4	2	1	1	1	4	4	4	4	4	4	4	4	1	4	2	2	1	2	4	4	4	1
37	6	1	3	3	3	3	2	5	2	3	1	2	3	3	2	1	2	2	1	1	2	2	3	4	1
36	6	1	4	5	1	1	3	1	1	1	1	3	3	3	1	1	2	2	2	1	1	1	1	1	1
48	6	1	4	4	3	1	3	2	3	3	3	3	4	2	4	2	4	2	2	1	2	2	1	4	1
40	6	1	2	3	1	1	4	3	4	3	2	4	3	3	4	2	4	1	2	1	3	2	1	2	1
34	6	1	3	3	1	1	4	2	3	3	5	2	3	2	3	2	4	2	2	1	1	2	1	2	1
49	6	1	2	4	1	1	1	2	2	2	2	4	3	2	2	1	4	1	2	4	4	1	1	1	1
53	6	1	4	2	1	1	1	4	3	3	4	4	4	4	4	2	2	2	1	1	3	4	4	4	1
47	6	1	4	4	1	1	1	2	4	3	3	4	4	4	4	2	4	2	1	5	5	2	1	4	1
46	6	1	5	3	1	1	3	1	4	4	4	4	4	4	4	1	2	2	1	1	1	2	2	4	1
50	6	1	3	3	1	1	3	2	2	2	2	2	3	1	2	2	4	1	2	2	2	2	1	1	1
53	6	1	4	4	1	2	2	1	3	3	4	3	3	2	2	3	2	2	2	1	1	1	1	3	1
22	6	3	3	4	1	3	3	2	3	3	4	4	4	3	4	2	4	3	2	1	2	3	2	3	1
34	6	1	3	3	3	1	3	2	3	3	3	2	3	3	3	2	3	3	1	1	1	1	1	3	1
26	6	4	4	3	1	1	1	4	4	4	4	4	4	4	2	3	4	2	2	1	2	3	2	3	1
43	6	5	4	4	1	1	1	2	3	3	3	3	3	3	3	1	2	2	2	1	2	3	2	3	1
31	7	3	3	4	4	4	4	1	5	3	2	3	3	5	5	1	2	2	2	1	3	5	1	3	2
57	6	4	4	3	1	1	1	5	4	4	3	3	3	3	3	3	2	2	1	1	4	5	1	4	1
46	6	4	3	4	1	1	1	1	4	4	4	4	4	2	4	1	2	2	2	1	1	1	1	1	1
54	4	5	4	3	4	4	4	3	4	3	2	4	4	3	2	2	2	2	3	1	1	3	3	3	2
67	5	4	3	3	3	3	3	2	4	3	2	2	4	3	4	2	3	3	2	1	1	2	2	4	1
39	4	4	3	3	1	1	2	2	2	2	2	2	2	2	2	2	2	2	2	1	2	2	2	2	2
52	6	4	4	2	1	1	1	2	4	4	3	4	4	3	4	1	4	1	1	1	1	1	1	4	1
47	6	4	4	2	1	1	1	2	4	4	4	4	4	4	4	1	4	2	1	1	1	4	4	4	1
60	6	4	3	3	1	1	2	1	1	3	4	1	4	1	1	1	2	2	2	1	5	2	1	4	1
53	5	4	4	2	1	1	1	3	3	3	3	3	3	4	3	2	2	2	1	1	1	1	1	3	1
28	1	4	4	3	1	1	1	4	4	4	4	4	4	4	4	1	4	2	1	2	2	4	1	4	2
35	3	5	3	3	1	1	1	3	4	4	4	4	4	4	4	1	2	2	1	1	1	3	3	4	2
60	4	4	3	2	3	3	2	2	5	5	5	1	5	1	1	3	2	2	2	1	5	1	1	5	2
33	5	2	4	3	1	1	1	4	4	4	4	4	3	4	4	4	1	2	1	1	1	5	3	3	1
30	4	4	3	3	3	3	3	3	3	3	2	3	3	3	3	3	1	1	2	1	1	3	3	3	2
37	6	4	4	4	3	3	3	1	2	2	2	3	3	1	1	1	4	2	2	1	2	1	1	2	1
63	6	5	4	2	1	1	1	3	4	4	4	3	3	3	3	2	2	2	2	1	3	3	2	3	1
50	6	5	4	4	1	1	1	2	2	2	2	3	3	1	1	3	4	2	2	1	1	2	3	3	1
44	6	4	2	3	1	3	3	5	3	3	3	3	3	3	3	2	2	2	1	1	3	3	3	3	1
36	5	5	4	1	1	1	1	3	4	2	1	4	3	3	3	1	2	1	3	2	3	3	3	3	1
54	6	4	4	3	1	1	1	3	4	4	4	4	4	4	4	1	2	2	1	1	2	3	3	4	1
54	4	4	3	2	1	1	1	5	4	4	4	4	4	4	4	1	1	1	1	1	1	5	1	4	2
44	3	4	4	1	1	1	1	4	4	4	4	4	4	4	4	4	2	2	2	1	4	4	1	4	2
51	5	4	4	3	1	1	1	3	4	4	4	4	4	4	4	4	2	2	1	1	3	4	5	3	1
44	6	4	3	5	1	3	3	1	4	4	3	4	4	3	3	1	4	2	2	1	1	4	1	4	1
67	6	4	3	4	1	1	2	2	2	3	3	3	3	3	3	2	4	1	1	1	1	2	2	3	1
48	3	4	3	2	3	2	2	1	2	2	2	3	3	3	3	4	2	1	1	1	3	1	1	3	2
44	3	4	4	3	1	1	4	2	3	3	2	2	3	3	3	2	2	2	3	2	3	3	2	3	2
26	6	4	3	3	3	3	2	1	3	3	2	2	3	2	1	1	2	2	2	1	1	2	2	3	1
36	6	5	3	3	2	2	2	1	2	1	1	1	2	1	1	2	2	2	2	1	1	1	1	1	1
26	4	5	4	2	1	1	3	2	4	4	2	1	3	2	4	2	2	2	2	1	1	2	1	3	2
59	4	4	4	4	1	1	1	4	4	4	4	4	4	4	4	1	2	2	1	1	4	4	1	4	2
29	4	4	3	3	1	1	1	3	3	4	4	4	4	4	4	1	2	2	3	1	1	4	5	4	2
45	6	1	3	5	1	1	4	3	3	3	3	4	4	4	4	2	2	1	1	1	2	4	4	4	1
59	6	5	4	3	3	3	2	2	5	5	5	3	3	3	3	1	2	2	2	1	3	2	2	2	1
41	6	4	4	4	1	1	1	4	4	4	4	4	4	4	4	1	2	2	1	1	1	1	4	4	1
53	3	4	4	2	2	2	2	1	3	3	5	3	3	3	3	3	2	2	2	1	1	2	1	5	2
38	6	5	4	4	1	1	1	1	4	4	4	1	4	1	1	1	2	2	2	1	1	1	1	4	1
57	4	4	4	1	1	1	2	1	4	4	4	4	4	4	1	1	4	1	2	1	1	1	1	1	2
33	6	5	3	3	3	3	3	5	4	3	3	3	4	3	3	5	4	1	3	1	5	3	5	3	1
34	6	4	3	4	1	1	4	5	5	5	5	3	5	3	3	3	4	3	2	1	3	3	1	3	1
48	4	5	4	3	1	1	1	4	4	4	4	4	4	4	4	1	2	2	1	1	1	4	4	4	2
25	5	5	3	3	1	1	4	3	3	4	2	4	4	4	4	2	2	2	1	2	3	3	3	4	1
25	5	5	3	3	1	1	4	3	3	4	2	4	4	4	4	2	2	2	1	2	3	3	3	4	1
57	4	4	3	2	1	1	1	2	4	4	4	4	4	4	4	1	4	2	2	1	4	3	3	4	2
44	6	5	1	4	2	2	2	1	2	2	2	1	1	1	1	1	2	2	2	1	1	1	1	3	1
29	6	4	3	2	1	1	3	3	3	3	2	2	3	3	3	2	2	2	2	1	1	1	2	2	1
25	6	4	4	2	1	1	1	2	3	4	4	4	4	4	4	1	4	2	2	1	1	4	4	4	1
42	6	1	4	4	1	1	2	1	4	4	4	4	4	4	4	3	2	2	2	1	2	3	3	4	1
43	6	5	5	3	3	3	2	1	3	5	1	4	4	1	1	1	4	2	2	1	1	1	4	1	1
30	6	4	3	4	1	1	3	5	3	3	3	3	4	3	4	5	1	1	1	1	2	3	2	4	1
57	6	5	3	5	1	1	1	2	3	3	3	3	3	3	3	2	2	2	1	1	5	2	2	2	1
53	6	5	2	4	3	4	3	1	4	3	2	4	4	1	4	1	2	2	3	1	1	2	1	4	1
56	4	4	3	3	1	1	2	5	3	3	3	2	3	3	2	1	2	2	2	1	1	3	1	4	2
40	6	4	4	4	1	1	1	3	4	4	3	4	4	3	3	1	2	2	2	1	1	4	4	4	1
34	5	4	4	4	1	1	1	2	4	4	4	4	4	4	4	1	2	2	1	1	1	4	5	5	1
32	6	5	4	3	1	1	3	2	1	1	1	2	3	1	1	1	4	1	3	1	3	2	3	3	1
32	4	4	4	3	1	1	1	4	4	4	5	4	4	4	4	2	2	2	1	1	2	4	4	4	2
50	6	5	4	4	1	1	1	4	4	4	4	4	4	4	4	1	2	2	2	1	1	3	2	4	1
29	6	4	3	4	1	4	3	2	3	3	2	4	4	4	2	3	4	3	2	1	1	3	3	3	1
44	5	4	4	1	1	1	4	3	4	4	2	4	3	3	4	1	2	2	2	1	1	2	2	3	1
37	5	4	2	4	1	1	4	1	2	3	3	1	3	3	2	2	2	1	1	1	1	1	3	3	1
27	6	4	3	3	1	4	1	5	2	3	4	4	4	4	4	1	2	3	2	1	1	2	5	4	1
36	4	4	4	3	1	1	1	2	4	4	4	4	4	4	4	4	1	1	1	1	2	4	4	4	2
52	5	4	4	3	1	1	3	5	5	3	2	2	3	1	3	3	2	2	2	5	1	4	3	4	1
33	6	4	4	3	1	1	1	4	4	4	4	3	4	4	4	1	2	2	1	1	1	4	5	4	1
63	6	4	4	4	1	1	1	5	4	4	4	3	4	2	4	2	2	2	3	1	2	3	1	4	1
51	6	1	3	2	3	3	3	3	2	2	2	2	2	2	2	2	2	2	2	1	2	2	2	2	1
51	7	4	2	4	3	2	2	2	2	2	2	4	4	4	4	2	2	2	2	1	1	4	1	4	2
49	6	5	4	3	1	1	1	3	4	4	2	3	3	2	2	1	4	3	2	1	1	1	1	1	1
54	5	4	4	4	1	1	2	1	3	2	2	3	3	3	3	1	2	2	2	1	1	1	1	3	1
32	5	4	3	3	1	1	2	5	3	3	2	2	3	2	5	2	4	3	2	1	1	2	1	3	1
52	4	5	3	4	3	3	2	1	2	5	5	3	3	1	1	3	2	2	2	1	1	2	2	5	2
38	6	4	3	2	1	1	3	1	3	3	3	3	3	3	3	1	2	2	1	1	1	2	2	2	1
65	4	4	3	3	1	1	1	1	5	3	4	3	3	5	3	2	4	2	3	1	1	2	3	4	2
43	7	4	3	3	1	1	1	3	4	4	2	4	4	4	4	2	4	3	2	2	2	4	3	4	2
45	4	4	3	4	3	3	3	2	2	2	1	4	4	3	4	1	2	2	2	1	2	1	1	1	2
49	4	4	2	5	2	1	1	3	4	5	5	3	5	2	2	4	1	1	2	5	3	4	5	3	2
61	6	4	2	3	1	1	1	3	4	4	4	3	3	3	3	1	4	2	2	1	3	5	5	4	1
62	4	4	4	4	1	1	1	4	4	4	4	4	4	4	4	1	2	2	3	1	1	4	4	4	2
50	6	4	4	3	3	3	3	3	3	3	5	3	4	3	4	3	2	2	2	1	2	1	1	2	1
60	6	4	4	1	1	1	1	1	4	4	4	4	4	4	2	1	2	1	1	1	5	1	1	4	1
19	6	4	4	3	1	1	1	2	4	2	1	1	3	1	1	3	4	1	1	1	3	3	1	3	1
47	6	2	3	3	1	1	2	1	1	1	1	1	3	1	1	2	2	2	2	1	1	1	1	2	1
57	6	5	4	2	1	1	1	4	4	4	4	4	4	4	4	1	2	2	1	1	1	4	4	4	1
29	6	4	4	1	1	1	2	2	2	2	2	1	3	2	2	3	2	2	2	1	1	2	1	4	1
58	6	4	3	5	1	1	1	3	3	3	3	3	3	3	3	1	2	2	1	1	5	5	3	3	1
44	6	4	3	4	3	3	3	3	3	3	2	3	2	3	3	3	2	2	3	1	2	5	5	5	1
48	7	4	4	3	1	1	1	4	1	1	1	4	4	1	1	1	2	2	1	1	1	1	4	4	2
23	6	4	3	3	1	1	1	5	4	3	1	4	4	1	1	1	3	2	2	1	1	2	1	4	1
27	6	4	2	4	3	2	2	2	3	2	1	2	2	2	2	1	2	2	2	1	2	2	2	2	1
50	6	5	3	3	1	1	1	4	4	4	4	3	3	3	3	4	2	2	1	1	1	4	1	4	1
50	6	5	3	3	1	1	1	4	4	4	4	3	3	3	3	4	2	2	1	1	1	4	1	4	1
70	5	4	3	3	1	1	1	3	3	4	4	4	4	4	4	2	4	1	1	2	3	3	3	3	1
27	6	1	3	4	3	3	2	1	1	1	1	1	3	1	1	1	4	3	2	1	2	2	1	3	1
39	6	5	3	3	1	1	4	2	3	3	3	3	3	3	5	1	2	2	2	1	2	2	2	4	1
54	6	5	4	3	1	1	1	3	4	4	4	4	4	4	4	1	4	2	2	1	4	4	4	4	1
29	6	4	4	3	1	1	3	4	4	3	3	3	3	3	3	1	1	1	2	1	1	3	2	2	1
55	6	4	4	2	1	1	1	4	3	3	3	4	4	4	3	2	2	2	1	2	3	3	2	3	1
42	3	4	4	2	1	1	1	4	4	4	4	4	4	4	4	2	2	2	1	3	4	4	4	4	2
58	6	2	3	3	3	3	1	5	4	4	2	3	3	4	4	3	2	2	2	1	1	5	2	3	1
48	4	4	4	3	1	1	1	3	4	4	4	3	4	4	4	3	4	2	1	1	2	4	3	1	2
24	5	4	3	3	3	1	4	3	4	4	2	3	4	2	3	2	2	3	2	2	2	2	3	4	1
56	6	4	3	3	3	2	1	3	2	3	1	5	3	3	3	3	2	2	2	1	2	2	2	3	1
54	4	2	4	1	1	1	1	2	4	4	4	4	4	4	4	1	2	2	1	1	1	4	4	4	2
55	6	4	4	3	1	1	1	2	1	1	1	4	4	4	4	4	2	2	2	1	1	3	4	4	1
59	6	4	3	3	1	1	2	1	2	2	2	2	2	2	3	2	2	3	2	1	5	2	1	3	1
55	5	4	3	4	1	1	1	3	4	4	4	4	4	4	4	1	2	2	3	1	1	4	4	4	1
31	6	4	3	3	1	1	3	2	4	3	2	2	3	1	2	3	4	2	2	1	1	1	1	4	1
25	7	4	3	4	3	3	2	1	4	3	2	4	4	1	1	5	4	2	2	1	2	2	2	2	2
20	6	4	4	2	1	1	1	1	4	4	4	4	4	4	4	1	2	2	2	1	2	1	1	4	1
44	4	4	2	3	1	1	3	4	4	3	5	3	4	4	4	1	2	2	1	1	1	2	1	4	2
70	4	5	3	4	1	1	1	3	3	3	3	3	4	4	4	2	2	2	1	1	2	4	2	4	2
28	6	4	2	4	1	1	4	2	2	2	2	3	3	2	2	2	3	2	2	1	1	3	1	4	1
38	6	4	4	2	1	1	4	3	3	3	2	2	3	3	3	2	2	3	1	1	1	5	5	3	1
52	6	5	4	2	1	1	1	4	3	3	4	4	4	4	4	1	2	2	2	1	1	2	3	4	1
42	6	1	4	2	1	1	3	1	3	3	2	4	1	2	4	3	2	2	2	1	2	1	1	3	1
33	4	5	4	3	1	1	1	3	4	4	4	4	4	4	4	1	4	2	2	1	2	3	4	4	2
40	6	1	4	2	1	1	1	3	4	4	4	4	4	4	4	1	2	2	2	1	1	3	2	4	1
66	6	1	4	3	2	2	2	1	3	3	3	3	3	2	3	1	2	2	2	1	1	1	1	3	1
35	6	1	3	4	4	4	4	2	1	2	3	4	4	1	2	4	4	2	2	1	1	4	5	4	1
50	4	4	4	4	1	1	3	1	5	3	4	4	4	1	4	1	2	2	2	1	1	1	1	4	2
50	4	5	4	3	1	1	1	2	4	4	4	4	4	4	4	1	2	2	2	2	3	3	3	3	2
39	5	5	3	4	1	1	1	2	3	3	3	4	4	4	3	3	2	1	3	1	2	4	3	4	1
36	6	1	4	2	2	2	2	1	3	3	3	3	4	2	3	2	4	2	2	1	2	1	1	3	1
29	6	5	4	3	3	3	2	1	1	1	1	3	3	1	1	1	2	2	2	1	1	2	2	2	1
68	6	5	4	3	1	1	1	2	4	4	4	4	4	4	4	1	4	2	2	3	3	1	3	4	1
24	4	5	3	3	1	1	1	1	3	3	2	4	4	4	4	5	2	2	3	1	3	2	1	4	2
45	6	5	4	3	1	3	3	2	3	3	2	3	3	3	2	1	4	2	2	1	1	1	2	1	1
51	6	5	4	3	1	1	2	1	3	3	2	2	2	2	2	1	4	2	2	1	1	2	2	2	1
29	6	1	3	2	1	1	1	3	4	4	4	4	4	4	4	2	4	2	2	1	2	4	3	4	1
53	6	5	4	4	3	3	3	2	1	1	1	1	4	2	2	1	4	2	2	1	3	3	4	3	1
46	6	1	2	4	1	1	3	1	3	3	3	4	4	4	3	2	3	2	2	1	1	2	2	4	1
28	6	5	3	2	1	1	3	5	4	4	4	4	4	5	4	3	2	2	2	1	1	5	5	4	1
32	6	1	4	2	1	1	1	4	4	4	4	4	4	4	4	2	4	2	1	1	5	4	4	4	1
23	6	4	4	5	1	1	1	3	4	4	2	3	4	3	4	3	4	3	2	3	2	3	3	4	1
49	6	1	4	3	1	1	1	4	4	3	3	4	4	3	4	1	2	2	2	1	3	3	3	3	1
31	4	4	4	4	1	1	1	2	3	3	3	3	3	5	3	1	3	3	3	1	3	2	1	3	2
29	6	5	4	3	1	1	1	3	3	3	2	3	3	2	2	1	4	2	2	1	1	3	3	4	1
36	6	5	3	2	1	1	2	1	2	2	2	4	3	2	3	2	2	2	2	1	1	1	2	3	1
59	4	4	3	5	1	1	1	3	3	3	3	3	3	3	3	3	2	1	1	3	3	3	3	3	2
52	4	4	3	3	1	1	1	3	2	3	3	4	4	4	4	1	2	2	3	1	4	4	2	4	2
47	6	5	4	4	1	1	3	1	4	4	4	2	2	2	3	1	4	2	1	1	1	3	1	4	1
34	6	5	4	2	1	1	4	3	3	3	3	3	3	2	3	2	4	1	2	1	3	3	1	3	1
30	5	4	4	5	1	1	1	4	4	4	4	4	4	4	4	1	2	2	1	1	5	4	1	4	1
56	6	1	4	4	1	1	1	2	4	4	4	4	4	4	4	1	2	2	2	1	4	4	1	4	1
46	6	4	4	5	1	1	1	5	4	4	4	4	4	4	4	4	2	2	3	1	1	1	2	4	1
27	6	4	3	4	3	3	3	5	4	3	2	3	3	3	3	3	1	1	3	1	1	2	2	2	1
46	5	4	3	4	1	1	1	2	3	3	3	3	3	3	3	2	2	1	1	1	1	5	2	3	1
33	4	3	2	4	3	2	2	1	1	2	4	4	4	4	4	2	4	2	1	1	3	2	2	3	2
49	4	4	3	3	1	1	2	1	1	1	1	1	2	1	1	1	2	2	2	1	3	1	1	1	2
58	6	4	4	2	1	1	1	3	1	3	4	4	1	5	1	4	2	2	2	1	3	1	3	3	1
23	6	5	3	2	1	1	2	2	3	2	1	2	4	2	2	3	4	2	2	1	2	2	2	2	1
58	6	4	4	4	1	1	3	2	3	2	1	4	5	2	2	1	2	2	2	1	1	2	2	3	1
74	6	1	4	4	1	1	1	4	4	4	4	4	4	4	4	2	2	2	1	1	1	1	1	4	1
44	6	4	4	3	2	3	2	1	3	2	2	1	1	1	1	2	4	2	2	2	2	1	2	5	1
-	3	3	1	3	4	3	2	1	5	3	3	1	2	3	1	4	3	1	2	2	3	3	4	5	2
-	6	5	1	4	2	1	3	5	1	1	1	1	4	5	1	2	2	3	3	4	5	3	4	5	1
28	6	5	4	2	1	1	2	2	4	4	4	4	4	3	4	1	4	1	1	1	2	2	2	3	1
26	4	1	4	2	1	1	1	4	4	4	4	5	4	4	4	2	3	3	1	3	4	4	1	3	2
